# Supplementary material for: Metabolic Disruptions in Zebrafish Induced by α-Cypermethrin: A Targeted Metabolomics Study
Source: Toxics. 2025 Jun 24;13(7):529. doi: 10.3390/toxics13070529 (PMC12300848; doi:10.3390/toxics13070529)
Supplement: Supplementary file 1 [file toxics-13-00529-s001.zip]

Archive with 1 entries (1 files):
- toxics-3692692-supplementary.pdf
